# Supplementary material for: Formulation of Amphotericin B in PEGylated Liposomes for Improved Treatment of Cutaneous Leishmaniasis by Parenteral and Oral Routes
Source: Pharmaceutics. 2022 May 5;14(5):989. doi: 10.3390/pharmaceutics14050989 (PMC9147047; doi:10.3390/pharmaceutics14050989)
Supplement: Supplementary file 1 [file pharmaceutics-14-00989-s001.zip]

Archive with 1 entries (1 files):
- pharmaceutics-1681125-supplementary.pdf
